# Supplementary material for: Study of Class 1, 2, and 3 Integrons, Antibiotic Resistance Patterns, and Biofilm Formation in Clinical Staphylococcus aureus Isolates from Hospital-Acquired Infections
Source: Pathogens. 2025 Jul 17;14(7):705. doi: 10.3390/pathogens14070705 (PMC12300923; doi:10.3390/pathogens14070705)
Supplement: Supplementary file 1 [file pathogens-14-00705-s001.zip]

Archive with 1 entries (1 files):
- pathogens-3693078-supplementary.pdf
